# Supplementary material for: Developmental validation of the AGCU YNFS Y Kit: A new 6-dye multiplex system with 44 Y-STRs and 5 Y-InDels for forensic application
Source: PLoS One. 2024 Aug 9;19(8):e0308535. doi: 10.1371/journal.pone.0308535 (PMC11315348; doi:10.1371/journal.pone.0308535)
Supplement: S1 Table — (XLSX) [file pone.0308535.s001.xlsx]

## Sheet: Sheet1
	Supplementary Table S1 Stutter percentages were calculated for 23 loci
	Loci	Minimum	Maximum	Average	SD	Recommended filter (average+3 SD)
	DYS392	0.2261	0.349	0.2685	0.0375	0.381
	DYS389I	0.051	0.1827	0.0709	0.0169	0.1216
	DYS447	0.1141	0.2509	0.1825	0.0684	0.3877
	DYS389II	0.035	0.3226	0.2013	0.0657	0.3984
	DYS438	0.0739	0.2161	0.2739	0.0792	0.5115
	DYS549	0.0297	0.2367	0.1075	0.07	0.3175
	DYS522	0.2043	0.3393	0.2397	0.0396	0.3585
	DYS622	0.029	0.0709	0.0499	0.021	0.1129
	DYS391	0.2016	0.3905	0.2504	0.051	0.4034
	DYS456	0.0282	0.302	0.1651	0.1369	0.5758
	DYS19	0.2033	0.2655	0.2344	0.0311	0.3277
	DYS460	0.0207	0.2787	0.1497	0.129	0.5367
	DYS388	0.2402	0.2821	0.2626	0.0245	0.3361
	DYS627	0.0147	0.4239	0.0996	0.0885	0.3651
	DYS557	0.0316	0.1904	0.111	0.0694	0.3192
	DYS533	0.2263	0.2485	0.2337	0.0104	0.2649
	DYS390	0.0682	0.2704	0.1593	0.0711	0.3726
	DYS385	0.2043	0.2106	0.2074	0.0032	0.217
	DYS393	0.205	0.2423	0.2202	0.016	0.2682
	DYS570	0.2074	0.3943	0.2815	0.0675	0.484
	DYS449	0.255	0.4406	0.129	0.0915	0.4035
	DYS518	0.2082	0.3803	0.2539	0.0372	0.3655
	DYF404S1	0.0307	0.1731	0.0538	0.0403	0.1747
