# Supplementary material for: Developmental validation of the AGCU YNFS Y Kit: A new 6-dye multiplex system with 44 Y-STRs and 5 Y-InDels for forensic application
Source: PLoS One. 2024 Aug 9;19(8):e0308535. doi: 10.1371/journal.pone.0308535 (PMC11315348; doi:10.1371/journal.pone.0308535)
Supplement: S3 Table — (XLSX) [file pone.0308535.s003.xlsx]

## Sheet: 试剂盒样本法医学参数-Allele Frequency-202
Supplementary Table S3 Allele frequency and gene diversity for 87 samples
	DYS392	DYS389I	DYS447	DYS389II	DYS438	DYS549	DYS645	DYS596	DYS522	DYS622	DYS391	DYS456	DYS19	DYS460	DYS388	DYS627	DYS557	DYS448	DYS437	DYS481	DYS533	DYS390	DYS385	DYS387S1	DYS593	DYS510	rs771783753	rs20151M	DYS393	Y_GATA_H4	DYS439	DYS635	DYS444	DYS643	DYS527	DYS443	rs759551978	rs199815934	rs74557M	DYS576	DYS458	DYS570	DYS449	DYS518	DYS404S1
Gene Diversity	0.7183	0.6402	0.8164	0.7698	0.3331	0.6672	0.0454	0.6111	0.7295	0.7755	0.5065	0.6194	0.6373	0.625	0.4392	0.8182	0.7298	0.7105	0.4327	0.8223	0.6244	0.6402	0.9602	0.9473	0.6028	0.7487	0.1498	0.3037	0.6493	0.6167	0.6747	0.8027	0.7535	0.6664	0.9254	0.6881	0.1498	0.3823	0.1096	0.7917	0.8201	0.815	0.9031	0.8551	0.9174
1																											0.0805	0.1839									0.0805	0.7471	0.0575
2																											0.9195	0.8161									0.9195	0.2529	0.9425
8							0.977																											0.0115
9					0.023		0.023		0.0115		0.046			0.2529																				0.0805
10	0.023				0.8046				0.2069		0.6437			0.5287	0.0805						0.1609		0.0114943							0.092	0.092			0.2299
11	0.092				0.1494	0.1839			0.2644		0.2874			0.1954	0.0115						0.5517		0.0804598							0.3333	0.4598		0.2644	0.5057		0.0115
12	0.1724	0.4713			0.023	0.4483			0.3908		0.0115			0.023	0.7356						0.2184		0.241379						0.4483	0.5172	0.3218		0.2644	0.1609		0.1264									0.0632184
13	0.2989	0.3333				0.3218			0.1149			0.0115	0.0345		0.1264		0.0345				0.069		0.270115						0.3448	0.0575	0.092		0.2989	0.0115		0.5057									0.210728
14	0.4023	0.1839				0.046		0.3793	0.0115			0.1034	0.1839		0.046		0.3793		0.7126				0.0747126						0.1954		0.0345		0.1609			0.1724					0.0115	0.0115			0.337165
15		0.0115						0.4828				0.5517	0.5517				0.3333		0.2529				0.0287356		0.4943	0.1034			0.0115				0.0115			0.1264				0.023	0.1494	0.023			0.273946
16	0.0115							0.1379				0.2644	0.1609				0.1264		0.023				0.0689655		0.3793	0.1379										0.046				0.069	0.1724	0.2529			0.0862069
17										0.1379		0.046	0.069			0.0115	0.069	0.0345					0.0517241		0.1264	0.4138										0.0115				0.1609	0.2874	0.2299			0.0229885
18										0.3103		0.023				0.0805	0.023	0.3563					0.0344828			0.2184														0.2644	0.1839	0.1839			0.00574713
19										0.2759						0.0345	0.0345	0.3793					0.0574713			0.1034						0.2069			0.0574713					0.3218	0.1379	0.1724
20										0.1954						0.2759		0.1379					0.0632184			0.023						0.2414			0.12069					0.1034	0.0345	0.1149
20.2																																			0.0114943
21			0.0115							0.0575						0.2414		0.0805		0.0575		0.0115	0.0114943									0.2874			0.252874					0.046	0.023	0.0115
22			0.0115							0.023						0.1724		0.0115		0.1379		0.0805										0.1149			0.224138
23			0.1609													0.1264				0.3103		0.5402										0.069			0.229885
24			0.2299													0.0575				0.1724		0.1609										0.069			0.091954
25			0.2414																	0.1609		0.2069	0.00574713									0.0115			0.00574713
26			0.1724	0.0115																0.1034															0.00574713								0.0345
27			0.1609	0.0805																0.046																							0.0345
28			0.0115	0.3218																																							0.069
29				0.2759																0.0115																							0.1609
30				0.2184																																							0.1149
31				0.069																																							0.1379
32				0.0115																																							0.1149
33				0.0115																				0.00574713																			0.1264
34																								0.0172414																			0.092	0.0115
35																								0.0862069																			0.046	0.046
36																								0.243295																			0.046	0.1379
37																								0.178161																			0.0115	0.2414
37.2																																												0.0115
38																								0.159004																				0.1954
38.2																																												0.0115
39																								0.159004																				0.1379
40																								0.101533																				0.1149
41																								0.0498084																				0.0575
42																																												0.0345
